# Supplementary material for: Insights into Biochemical Sources and Diffuse Reflectance Spectral Features for Colorectal Cancer Detection and Localization
Source: Cancers (Basel). 2022 Nov 21;14(22):5715. doi: 10.3390/cancers14225715 (PMC9688116; doi:10.3390/cancers14225715)
Supplement: Supplementary file 1 [file cancers-14-05715-s001.zip]

Archive with 1 entries (1 files):
- cancers-1989707-supplementary.pdf
